# Supplementary material for: Quality Assessment of HDR/WCG Images Using HDR Uniform Color Spaces
Source: J Imaging. 2019 Jan 14;5(1):18. doi: 10.3390/jimaging5010018 (PMC8320861; doi:10.3390/jimaging5010018)
Supplement: Supplementary file 1 [file jimaging-05-00018-s001.zip]

Archive with 1 entries (1 files):
- jimaging-390731-SI.pdf
